# Supplementary material for: Is Physical Activity Protective against Emotional Eating Associated Factors during the COVID-19 Pandemic? A Cross-Sectional Study among Physically Active and Inactive Adults
Source: Nutrients. 2021 Oct 28;13(11):3861. doi: 10.3390/nu13113861 (PMC8618670; doi:10.3390/nu13113861)
Supplement: Supplementary file 1 [file nutrients-13-03861-s001.zip]

Archive with 1 entries (1 files):
- nutrients-1399812-supplementary.pdf
